# Supplementary material for: Trichothecenes in Cereal Grains – An Update
Source: Toxins (Basel). 2019 Oct 31;11(11):634. doi: 10.3390/toxins11110634 (PMC6891312; doi:10.3390/toxins11110634)
Supplement: Supplementary file 1 [file toxins-11-00634-s001.zip]

Archive with 1 entries (1 files):
- toxins-615336-supplementary.xlsx
