# Supplementary material for: Trichothecenes in Cereal Grains – An Update
Source: Toxins (Basel). 2019 Oct 31;11(11):634. doi: 10.3390/toxins11110634 (PMC6891312; doi:10.3390/toxins11110634)
Supplement: Supplementary file 1 [file toxins-11-00634-s001.zip › toxins-615336-supplementary.xlsx]

## Sheet: Supplementary table
Supplementary table x. QTL for components of FHB resistance in wheat including DON measurements. QTL in common for FHB and DON resistance are highligthed in green, whereas effects exlusively identified for DON content are shown in red.
	Reference		Year of publication	analysed FHB traits	analysed associated morphological or phenological traits	chromsomal allocation of QTL	designated gene/QTL	QTL of FHB resistance traits	coinciding morphological or phenological QTL	Triticum spieces	Source of resistance allele	comment
1	Jinag et al. 2007ab	3	2007	PSS, DON		1AS		type2, DON		T.aestivum	CJ 9306
2	Lemes da Silva et al. 2019	15	2019	PSS, AUDPC, TKW,FDK, DON	PH, HD, TKW	1AS		type2, AUDPC, TKW,FDK, DON		T.aestivum	WB-Cedar
3	Petersen et al. 2016	17	2016	PIS, FHB sev, FDK, DON	PH, HD	1A		type1, FHB sev, FDK, DON		T.aestivum	NC-Neuse
4	Semagn et al. 2007	7	2007	FHB sev, DON		1AL		FHB severty and DON		T.aestivum	NK93604
5	Lemes da Silva et al. 2019	15	2019	PSS, AUDPC, TKW,FDK, DON	PH, HD, TKW	1BS		type2, AUDPC, TKW,FDK, DON		T.aestivum	Everest
6	Szabó-Hevér et al. 2014	Szabó-Hevér et al., 2014	2014	PSS, FDK, DON	PH, HD	1B		FHB sev, FDK, DON	PH	T.aestivum	Frontana
7	Petersen et al. 2016	17	2016	PIS, FHB sev, FDK, DON	PH, HD	1B		type1, FDK, DON		T.aestivum	NC-Neuse
8	Semagn et al. 2007	7	2007	FHB sev, DON		1BL		FHB sev		T.aestivum	Arina
9	Semagn et al. 2007	7	2007	FHB sev, DON		2AS		DON		T.aestivum	NK93604
10	Islam et al. 2016	13	2016	PSS , PIS, FHB index, FDK, DON	FD	2AS		type2, FDK, DON		T.aestivum	Truman
11	Ma et al. 2006	5	2006	PSS, DON		2A		type2, DON		T.aestivum	Wangshiubai
12	Zhao et al. 2018a	21	2018	PIS, DON	FD	2A		type2, DON		T.durum	Joppa
13	Zhao et al. 2018b	21	2018	PIS, DON		2A		type2		T.aestivum	ND2710 (Sumai-3)
14	Bonin and Kolb 2009	8	2009	FHB sev, FDK, DON		2B		FHB sev, FDK		T.aestivum	IL94-1653
15	Pirseyedi et al. 2019	19	2019	PSS, DON, FDK		2B		FHB sev, DON, FDK		T.durum	Tunisian108
16	Handa et al. 2008	4	2008	FHB spread, FHB sev, DON	PH	2DS		type2, FHB sev, DON	PH	T.aestivum	Gamenya
17	Liu et al. 2013	16	2013	PIS, FHB sev, FHB index, FDK, DON	PH, FD or HD	2DS	Ppd-D1	FHB sev, FHB index	FD, PH	T.aestivum	Ernie
18	Liu et al. 2013	16	2013	PIS, FHB sev, FHB index, FDK, DON	PH, FD or HD	2DS	Rht8, Ppd-D1	type1, FHB index	PH	T.aestivum	Massey
19	Islam et al. 2016	13	2016	PSS , PIS, FHB index, FDK, DON	FD	2DS	Ppd-D1	type2, FHB sev, FDK, DON	FD	T.aestivum	Truman
20	He et al. 2016a	10	2016	PSS, FDK, FHB index, DON	PH, AE, HD, tenacity of glumes	2DLc		FHB sev, DON	AE	synthetic wheat	Soru#1 synthetic hexaploid wheat
21	Lu et al. 2013	16	2013	PSS, FDK, DON	PH, AE	2DLc		FHB sev, DON	AE	T.aestivum	SHA3/CBRD
22	Somers et al. 2003	2	2003	FHB spread, FHB sev, DON	PH, HD, spike length	2D		DON	PH	T.aestivum	Nyu Bai
23	Szabó-Hevér et al. 2014	Szabó-Hevér et al., 2014	2014	PSS, FDK, DON	PH, HD	2D		FDK, DON	PH	T.aestivum	Frontana
24	Somers et al. 2003	2	2003	FHB spread, FHB sev, DON	PH, HD, spike length	2DL		type2		T.aestivum	Wuhan 1
25	Jinag et al. 2007ab	3	2007	PSS, DON		2DL	Qfhs. nau-2DL	type2, DON		T.aestivum	CJ 9306
26	Yu et al. 2008	6	2008	FHB spread, PIS, DON		3AS		PIS		T.aestivum	Wangshuibai
27	Szabó-Hevér et al. 2014	Szabó-Hevér et al., 2014	2014	PSS, FDK, DON	PH, HD	3A		DON		T.aestivum	Frontana
28	Somers et al. 2003	2	2003	FHB spread, FHB sev, DON	PH, HD, spike length	3BS	Fhb1	type2, DON		T.aestivum	Nyu Bai
29	Lemmens et al. 2005	1	2005	DON resistance		3BS	Fhb1	DON resistance		T.aestivum	CM-82036
30	Ma et al. 2006	5	2006	PSS, DON		3BS	Fhb1	type2, DON		T.aestivum	Wangshiubai
31	Jinag et al. 2007ab	3	2007	PSS, DON		3BS	Fhb1	type2, DON		T.aestivum	CJ 9306
32	Yu et al. 2008	6	2008	FHB spread, PIS, DON		3BS	Fhb1	type2, type1, DON		T.aestivum	Wangshuibai
33	Jayatilake et al. 2011	14	2011	PSS, FDK, DON		3BS	Fhb1	type2, FDK, DON		T.aestivum	Sumai-3
34	Zhao et al. 2018b	21	2018	PIS, DON		3BS	Fhb1	type2, DON		T.aestivum	ND2710 (Sumai-3)
35	Somers et al. 2003	2	2003	FHB spread, FHB sev, DON	PH, HD, spike length	3BSc		FHB sev		T.aestivum	Nyu Bai
36	Yu et al. 2008	6	2008	FHB spread, PIS, DON		3BSc		type2, DON		T.aestivum	Wangshuibai
37	Islam et al. 2016	13	2016	PSS , PIS, FHB index, FDK, DON	FD	3BSc		type2, FDK, DON		T.aestivum	Truman
38	Ruan et al. 2012	20	2012	PIS, PSS, FHB index, DON		3B		type1, FHB sev, FHB index		T.dicoccum	BGRC3487
39	Pirseyedi et al. 2019	19	2019	PSS, DON, FDK		3B		FHB sev, DON,		T.durum	Tunisian108
40	Szabó-Hevér et al. 2014	Szabó-Hevér et al., 2014	2014	PSS, FDK, DON	PH, HD	3B		PSS, FDK, DON	PH	T.aestivum	Frontana
41	He et al. 2019	12	2019	FHB index, FDK, DON	PH, HD	3BL		FHB index, FDK, DON		T.aestivum	IAS20*5/H567.71
42	Liu et al. 2013	16	2013	PIS, FHB sev, FHB index, FDK, DON	PH, FD or HD	3BL		FHB sev		T.aestivum	Massey
43	Liu et al. 2013	16	2013	PIS, FHB sev, FHB index, FDK, DON	PH, FD or HD	3BL		FHB sev, FDK, DON		T.aestivum	Ernie
44	Lemes da Silva et al. 2019	15	2019	PSS, AUDPC, TKW,FDK, DON	PH, HD, TKW	3DS		DON, TKW		T.aestivum	Everest
45	He et al. 2019	12	2019	FHB index, FDK, DON	PH, HD	3DL		DON		T.aestivum	IAS20*5/H567.71
46	Yu et al. 2008	6	2008	FHB spread, PIS, DON		3DL		type2		T.aestivum	Wangshuibai
47	Petersen et al. 2017	18	2017	PIS, FHB sev, FDK, DON	PH, HD	4A		type1, FHB sev, FDK, DON		T.aestivum	NC-Neuse
48	Somers et al. 2003	2	2003	FHB spread, FHB sev, DON	PH, HD, spike length	4BS		FHB sev		T.aestivum	Wuhan 1
49	Chu et al. 2011	9	2011	PSS, FDK, DON	PH	4BS	Rht-B1	FDK	PH	T.aestivum	PI277012
50	Liu et al. 2013	16	2013	PIS, FHB sev, FHB index, FDK, DON	PH, FD or HD	4BS	Rht-B1	type1, FHB index, FDK	PH	T.aestivum	Becker
51	Liu et al. 2013	16	2013	PIS, FHB sev, FHB index, FDK, DON	PH, FD or HD	4BS	Rht-B1	type1, FHB sev, FHB index, FDK	PH	T.aestivum	Mo 94-317
52	He et al. 2016b	11	2016	PIS, PSS, FHB index, FDK, DON	PH, AE, HD	4BS	Rht-B1	FHB sev, FDK	PH, AE	T.aestivum	Ocoroni F86
53	He et al. 2016b	11	2016	PIS, PSS, FHB index, FDK, DON	PH, AE, HD	4BS	Rht-B1	FHB sev, FDK, DON	PH, AE	T.aestivum	Ocoroni F86
54	Bonin and Kolb 2009	8	2009	FHB sev, FDK, DON		4B		FHB sev, FDK, DON		T.aestivum	IL94-1653
55	Szabó-Hevér et al. 2014	Szabó-Hevér et al., 2014	2014	PSS, FDK, DON	PH, HD	4B		DON		T.aestivum	Frontana
56	Lemes da Silva et al. 2019	15	2019	PSS, AUDPC, TKW,FDK, DON	PH, HD, TKW	4BL		PSS, AUDPC		T.aestivum	Everest
57	Draeger et al. 2007		2007	AUDPC, FDK, DON	PH	4DS	Rht-D1	AUDPC, FDK DON	PH	T.aestivum	Arina
58	Liu et al. 2013	16	2013	PIS, FHB sev, FHB index, FDK, DON	PH, FD or HD	4DS	Rht-D1	type1	PH	T.aestivum	Massey
59	Liu et al. 2013	16	2013	PIS, FHB sev, FHB index, FDK, DON	PH, FD or HD	4DS	Rht-D1	type1, FHB sev, FHB index, FDK, DON	PH	T.aestivum	Ernie
60	He et al. 2016b	11	2016	PIS, PSS, FHB index, FDK, DON	PH, AE, HD	4DS	Rht-D1	FHB sev, FDK	PH, AE	T.aestivum	TRAP#1/BOW//Taigu derivative
61	He et al. 2016b	11	2016	PIS, PSS, FHB index, FDK, DON	PH, AE, HD	4DS	Rht-D1	FHB sev, FDK	PH, AE	T.aestivum	Ivan/Soru#2
62	He et al. 2016a	10	2016	PSS, FDK, FHB index, DON	PH, AE, HD, tenacity of glumes	4DS	Rht-D1	FDK	PH	T.aestivum	Naxos
63	Petersen et al. 2017	18	2017	PIS, FHB sev, FDK, DON	PH, HD	4DS	Rht-D1	type1, FHB sev, FDK, DON	PH	T.aestivum	Bess
64	He et al. 2019	12	2019	FHB index, FDK, DON	PH, HD	4DS	Rht-D1	FHB index	PH	T.aestivum	IAS20*5/H567.71
65	Somers et al. 2003	2	2003	FHB spread, FHB sev, DON	PH, HD, spike length	5AS		DON		T.aestivum	Nyu Bai
66	Lemes da Silva et al. 2019	15	2019	PSS, AUDPC, TKW,FDK, DON	PH, HD, TKW	5AS		FDK, DON		T.aestivum	Everest
67	Chu et al. 2011	9	2011	PSS, FDK, DON	PH	5AS		FHB sev, FDK, DON		T.aestivum	PI277012
68	Ma et al. 2006	5	2006	PSS, DON		5AS	Fhb5	type2, DON		T.aestivum	Wangshuibai	type 2 in single environment
69	Jinag et al. 2007ab	3	2007	PSS, DON		5AS	Fhb5	type2, DON		T.aestivum	CJ 9306
70	He et al. 2016a	10	2016	PSS, FDK, FHB index, DON	PH, AE, HD, tenacity of glumes	5AL	Vrn-A1	type2, FHB sev, DON, FDK	HD,PH	synthetic wheat	Soru#1 synthetic hexaploid wheat
71	He et al. 2016b	11	2016	PIS, PSS, FHB index, FDK, DON	PH, AE, HD	5AL	Vrn-A1	FHB sev, DON	DH	T.aestivum	Ivan/Soru#2
72	He et al. 2016b	11	2016	PIS, PSS, FHB index, FDK, DON	PH, AE, HD	5AL	Vrn-A1	FHB sev, FDK	PH, DH	T.aestivum	TRAP#1/BOW//Taigu derivative
73	He et al. 2019	12	2019	FHB index, FDK, DON	PH, HD	5AL	Vrn-A1	FHB index	PH, HD	T.aestivum	IAS20*5/H567.71
74	Chu et al. 2011	9	2011	PSS, FDK, DON	PH	5AL	q	FHB sev, FDK, DON	PH, spelt type	T.aestivum	PI277012
75	Zhao et al. 2018a	21	2018	PIS, DON	FD	5AL	q	type2, DON	spelt type	T.aestivum	PI277012
76	Liu et al. 2013	16	2013	PIS, FHB sev, FHB index, FDK, DON	PH, FD or HD	5AL	B1 awn suppressor	type1, FHB sev, FHB index	awndness	T.aestivum	Ernie
77	Szabó-Hevér et al. 2014	Szabó-Hevér et al., 2014	2014	PSS, FDK, DON	PH, HD	5A		FHB sev, FDK, DON	PH	T.aestivum	Frontana
78	Pirseyedi et al. 2019	19	2019	PSS, DON, FDK		5A		FHB sev, FDK		T.durum	Tunisian108
79	Szabó-Hevér et al. 2014	Szabó-Hevér et al., 2014	2014	PSS, FDK, DON	PH, HD	5B		PSS, FDK, DON	PH	T.aestivum	Frontana
80	Yu et al. 2008	6	2008	FHB spread, PIS, DON		5DL		type1, DON		T.aestivum	Wangshuibai
81	Petersen et al. 2017	18	2017	PIS, FHB sev, FDK, DON	PH, HD	6A		type1, FHB sev, FDK, DON	HD	T.aestivum	NC-Neuse
82	Zhao et al. 2018b	21	2018	PIS, DON		6A		type2, DON		T.aestivum	ND2710 (Sumai-3)
83	Semagn et al. 2007	7	2007	FHB sev, DON		6BS		FHB sev		T.aestivum	Arina
84	Zhao et al. 2018b	21	2018	PIS, DON		6B	Fhb2	type2, DON		T.aestivum	ND2710 (Sumai-3)
85	Bonin and Kolb 2009	8	2009	FHB sev, FDK, DON		6B		FHB sev, FDK		T.aestivum	IL94-1653
86	Szabó-Hevér et al. 2014	Szabó-Hevér et al., 2014	2014	PSS, FDK, DON	PH, HD	6B		FHB sev, FDK, DON	PH	T.aestivum	Frontana
87	Draeger et al. 2007		2007	AUDPC, FDK, DON	PH	6BL		AUDPC DON		T.aestivum	Arina
88	Jayatilake et al. 2011	14	2011	PSS, FDK, DON		7A	Fhb7AC	type2, FDK, DON		T.aestivum	Sumai-3
89	Szabó-Hevér et al. 2014	Szabó-Hevér et al., 2014	2014	PSS, FDK, DON	PH, HD	7A		DON		T.aestivum	Frontana
90	Lu et al. 2013	16	2013	PSS, FDK, DON	PH, AE	7AL		DON	AE	T.aestivum	Naxos
91	Semagn et al. 2007	7	2007	FHB sev, DON		7AL		FHB sev		T.aestivum	NK93604
92	Jinag et al. 2007ab	3	2007	PSS, DON		7BS		type2		T.aestivum	CJ 9306
93	Szabó-Hevér et al. 2014	Szabó-Hevér et al., 2014	2014	PSS, FDK, DON	PH, HD	7B		DON	HD	T.aestivum	Frontana

## Sheet: table X
Table x. Major factors associated with measures for FHB resistance and DON contents from studies including DON evaluations.
Reference	chromsomal allocation of QTL	designated gene/QTL	QTL of FHB resistance traits*	coinciding morphological/ phenological QTL	Source of resistance allele
Islam et al. 2016	2DS	Ppd-D1	type2, FHB sev, FDK, DON	flowering time, plant height	Truman
Jinag et al. 2007a,b	2DL	Qfhs. nau-2DL	type2, DON		CJ 9306
Somers et al. 2003, Lemmens et al. 2005, Ma et al. 2006, Jinag et al. 2007a,b, Yu et al. 2008, Jayatilake et al. 2011, Zhao et al. 2018b	3BS	Fhb1	type1, type2, FDK, DON, DON resistance		Sumai-3, CM-82036, Nyu Bai, Wangshiubai, CJ 9306, ND2710
He et al., 2016b	4BS	Rht-B1	FHB sev, FDK, DON	plant height, anther exrtusion	Ocoroni F86
Draeger et al. 2007, Liu et al., 2013, Petersen et al., 2017	4DS	Rht-D1	type1, FHB sev, FHB index, AUDPC, FDK, DON	plant height	Arina, Ernie, Bess
Ma et al. 2006, Jinag et al. 2007a,b	5AS	Fhb5	type2, DON		Wangshuibai, CJ 9306
He et al. 2016a,b	5AL	Vrn-A1	type2, FHB sev, FHB index, FDK, DON	heading date, plant height	Soru#1 synthetic hexaploid wheat, Ivan/Soru#2
Chu et al. 2011, Zhao et al. 2018a	5AL	q	type2, FHB sev, FDK, DON	plant height, spelt type	PI277012
Zhao et al. 2018b	6B	Fhb2	type2, DON		ND2710
Jayatilake et al. 2011	7A	Fhb7AC	type2, FDK, DON		Sumai-3
* DON-Deoxynivalenol content; FDK-Fusarium damaged kernel; FHB index-percentage of infected spikes*percentage of infected spikelets*0.01; FHB sev- FHB severity; type1-resistance to initial infection and fungal entry, type2-resistance to fungal spread within the spike

## Sheet: abbreviations
abbreviations
AE	anther extrusion
AUDPC	area under the disease progress curve
DON	Deoxynivalenol content
FDK	Fusarium damaged kernel
FHB index	PIS * PSS * 0.01
FHB sev	Fusarium head blight severity
FD	flowering date
HD	heading date
PH	plant height
PIS	percentage of infected spikes
PSS	percentage of symptomatic spikelets
type1	type1 resistance, resistance to initial infection and fungal entry
type2	type2 resistance, resistance to fungal spread within the spike

## Sheet: references
reference
Bonin and Kolb 2009	Bonin, C. M.; Kolb, F. L., Resistance to Fusarium Head Blight and Kernel Damage in a Winter Wheat Recombinant Inbred Line Population. Crop Science 2009, 49 (4), 1304-1312.
Chu et al. 2011	Chu, C. G.; Niu, Z. X.; Zhong, S. B.; Chao, S. A.; Friesen, T. L.; Halley, S.; Elias, E. M.; Dong, Y. H.; Faris, J. D.; Xu, S. S., Identification and molecular mapping of two QTLs with major effects for resistance to Fusarium head blight in wheat. Theoretical and Applied Genetics 2011, 123 (7), 1107-1119.
Draeger et al. 2007	Draeger, R.; Gosman, N.; Steed, A.; Chandler, E.; Thomsett, M.; Srinivasachary; Schondelmaier, J.; Buerstmayr, H.; Lemmens, M.; Schmolke, M.; Mesterhazy, A.; Nicholson, P., Identification of QTLs for resistance to Fusarium head blight, DON accumulation and associated traits in the winter wheat variety Arina. Theoretical and Applied Genetics 2007, 115 (5), 617-625.
Handa et al. 2008	Handa, H.; Namiki, N.; Xu, D.; Ban, T., Dissecting of the FHB resistance QTL on the short arm of wheat chromosome 2D using a comparative genomic approach: from QTL to candidate gene. Molecular Breeding 2008, 22 (1), 71-84.
He et al. 2019	He, X.; Dreisigacker, S.; Singh, R. P.; Singh, P. K., Genetics for low correlation between Fusarium head blight disease and deoxynivalenol (DON) content in a bread wheat mapping population. Theoretical and Applied Genetics 2019.
He et al. 2016a	He, X. Y.; Lillemo, M.; Shi, J. R.; Wu, J. R.; Bjornstad, A.; Belova, T.; Dreisigacker, S.; Duveiller, E.; Singh, P., QTL Characterization of Fusarium Head Blight Resistance in CIMMYT Bread Wheat Line Soru#1. Plos One 2016, 11 (6).
He et al. 2016b	He, X. Y.; Singh, P. K.; Dreisigacker, S.; Singh, S.; Lillemo, M.; Duveiller, E., Dwarfing Genes Rht-B1b and Rht-D1b Are Associated with Both Type I FHB Susceptibility and Low Anther Extrusion in Two Bread Wheat Populations. Plos One 2016, 11 (9).
Islam et al. 2016	Islam, M. S.; Brown-Guedira, G.; Van Sanford, D.; Ohm, H.; Dong, Y. H.; McKendry, A. L., Novel QTL associated with the Fusarium head blight resistance in Truman soft red winter wheat. Euphytica 2016, 207 (3), 571-592.
Jayatilake et al. 2011	Jayatilake, D.; Bai, G.; Dong, Y., A novel quantitative trait locus for Fusarium head blight resistance in chromosome 7A of wheat. Theoretical and Applied Genetics 2011, 122 (6), 1189-1198.
Jinag et al. 2007a	Jiang, G. L.; Dong, Y.; Shi, J.; Ward, R. W., QTL analysis of resistance to Fusarium head blight in the novel wheat germplasm CJ 9306. II. Resistance to deoxynivalenol accumulation and grain yield loss. Theoretical and Applied Genetics 2007, 115 (8), 1043-1052.
Jinag et al. 2007b	Jiang, G. L.; Shi, J. R.; Ward, R. W., QTL analysis of resistance to Fusarium head blight in the novel wheat germplasm CJ 9306. I. Resistance to fungal spread. Theoretical and Applied Genetics 2007, 116 (1), 3-13.
Lemes da Silva et al. 2019	Lemes da Silva, C.; Fritz, A.; Clinesmith, M.; Poland, J.; Dowell, F.; Peiris, K., QTL mapping of Fusarium head blight resistance and deoxynivalenol accumulation in the Kansas wheat variety ‘Everest’. Molecular Breeding 2019
Lemmens et al. 2005	Lemmens, M.; Scholz, U.; Berthiller, F.; Dall'Asta, C.; Koutnik, A.; Schuhmacher, R.; Adam, G.; Buerstmayr, H.; Mesterhazy, A.; Krska, R.; Ruckenbauer, P., The ability to detoxify the mycotoxin deoxynivalenol colocalizes with a major quantitative trait locus for fusarium head blight resistance in wheat. Molecular Plant-Microbe Interactions 2005, 18 (12), 1318-1324.
Liu et al. 2013	Liu, S. Y.; Griffey, C. A.; Hall, M. D.; McKendry, A. L.; Chen, J. L.; Brooks, W. S.; Brown-Guedira, G.; Van Sanford, D.; Schmale, D. G., Molecular characterization of field resistance to Fusarium head blight in two US soft red winter wheat cultivars. Theoretical and Applied Genetics 2013, 126 (10), 2485-2498.
Lu et al. 2013	Lu, Q. X.; Lillemo, M.; Skinnes, H.; He, X. Y.; Shi, J. R.; Ji, F.; Dong, Y. H.; Bjornstad, A., Anther extrusion and plant height are associated with Type I resistance to Fusarium head blight in bread wheat line 'Shanghai-3/Catbird'. Theoretical and Applied Genetics 2013, 126 (2), 317-334.
Ma et al. 2006	Ma, H. X.; Zhang, K. M.; Gao, L.; Bai, G. H.; Chen, H. G.; Cai, Z. X.; Lu, W. Z., Quantitative trait loci for resistance to fusarium head blight and deoxynivalenol accumulation in Wangshuibai wheat under field conditions. Plant Pathology 2006, 55 (6), 739-745.
Petersen et al. 2016	Petersen, S.; Lyerly, J. H.; Maloney, P. V.; Brown-Guedira, G.; Cowger, C.; Costa, J. M.; Dong, Y. H.; Murphy, J. P., Mapping of Fusarium Head Blight Resistance Quantitative Trait Loci in Winter Wheat Cultivar NC-Neuse. Crop Science 2016, 56 (4), 1473-1483.
Petersen et al. 2017	Petersen, S.; Lyerly, J. H.; McKendry, A. L.; Islam, M. S.; Brown-Guedira, G.; Cowger, C.; Dong, Y. H.; Murphy, J. P., Validation of Fusarium Head Blight Resistance QTL in US Winter Wheat. Crop Science 2017, 57 (1), 1-12.
Pirseyedi et al. 2019	Pirseyedi, S. M.; Kumar, A.; Ghavami, F.; Hegstad, J. B.; Mergoum, M.; Mazaheri, M.; Kianian, S. F.; Elias, E. M., Mapping QTL for Fusarium Head Blight Resistance in a Tunisian-derived Durum Wheat Population. Cereal Research Communications 2019, 47 (1), 78-87.
Ruan et al. 2012	Ruan, Y. F.; Comeau, A.; Langevin, F.; Hucl, P.; Clarke, J. M.; Brule-Babel, A.; Pozniak, C. J., Identification of novel QTL for resistance to Fusarium head blight in a tetraploid wheat population. Genome 2012, 55 (12), 853-864.
Semagn et al. 2007	Semagn, K.; Skinnes, H.; Bjornstad, A.; Maroy, A. G.; Tarkegne, Y., Quantitative trait loci controlling Fusarium head blight resistance and low deoxynivalenol content in hexaploid wheat population from 'Arina' and NK93604. Crop Science 2007, 47 (1), 294-303.
Somers et al. 2003	Somers, D. J.; Fedak, G.; Savard, M., Molecular mapping of novel genes controlling Fusarium head blight resistance and deoxynivalenol accumulation in spring wheat. Genome 2003, 46 (4), 555-564.
Szabó-Hevér et al. 2014	Szabo-Hever, A.; Lehoczki-Krsjak, S.; Varga, M.; Purnhauser, L.; Pauk, J.; Lantos, C.; Mesterhazy, A., Differential influence of QTL linked to Fusarium head blight, Fusarium-damaged kernel, deoxynivalenol contents and associated morphological traits in a Frontana-derived wheat population (vol 200, pg 9, 2014). Euphytica 2014, 200 (1), 27-27.
Yu et al. 2008	Yu, J. B.; Bai, G. H.; Zhou, W. C.; Dong, Y. H.; Kolb, F. L., Quantitative trait loci for Fusarium head blight resistance in a recombinant inbred population of Wangshuibai/Wheaton. Phytopathology 2008, 98 (1), 87-94.
Zhao et al. 2018a	Zhao, M. X.; Leng, Y. Q.; Chao, S. M.; Xu, S. S.; Zhong, S. B., Molecular mapping of QTL for Fusarium head blight resistance introgressed into durum wheat. Theoretical and Applied Genetics 2018, 131 (9), 1939-1951.
Zhao et al. 2018b	Zhao, M. X.; Wang, G. M.; Leng, Y. Q.; Wanjugi, H.; Xi, P. G.; Grosz, M. D.; Mergoum, M.; Zhong, S. B., Molecular Mapping of Fusarium Head Blight Resistance in the Spring Wheat Line ND2710. Phytopathology 2018, 108 (8), 972-979.
